# Supplementary material for: Parallel pitch processing in speech and melody: A study of the interference of musical melody on lexical pitch perception in speakers of Mandarin
Source: PLoS One. 2020 Mar 4;15(3):e0229109. doi: 10.1371/journal.pone.0229109 (PMC7055904; doi:10.1371/journal.pone.0229109)
Supplement: S1 Data — (ZIP) [file pone.0229109.s002.zip]

Archive with 9 entries (8 files):
- GLM_400  500.txt
- __MACOSX/
- __MACOSX/._GLM_400  500.txt
- Readme.txt
- __MACOSX/._Readme.txt
- GLM_250  360.txt
- __MACOSX/._GLM_250  360.txt
- GLM_150  225.txt
- __MACOSX/._GLM_150  225.txt
