# Supplementary material for: Parallel pitch processing in speech and melody: A study of the interference of musical melody on lexical pitch perception in speakers of Mandarin
Source: PLoS One. 2020 Mar 4;15(3):e0229109. doi: 10.1371/journal.pone.0229109 (PMC7055904; doi:10.1371/journal.pone.0229109)
Supplement: S1 Data — (ZIP) [file pone.0229109.s002.zip › GLM_400 500.txt]

bin15_NL_up_MEL_up_AL	bin15_NL_up_MEL_up_AR	bin15_NL_up_MEL_up_CL	bin15_NL_up_MEL_up_CR	bin15_NL_up_MEL_up_PL	bin15_NL_up_MEL_up_PR	bin15_NL_up_MEL_up_AM	bin15_NL_up_MEL_up_MM	bin15_NL_up_MEL_up_PM	bin18_NL_down_MEL_down_AL	bin18_NL_down_MEL_down_AR	bin18_NL_down_MEL_down_CL	bin18_NL_down_MEL_down_CR	bin18_NL_down_MEL_down_PL	bin18_NL_down_MEL_down_PR	bin18_NL_down_MEL_down_AM	bin18_NL_down_MEL_down_MM	bin18_NL_down_MEL_down_PM	bin21_NL_up_MEL_down_AL	bin21_NL_up_MEL_down_AR	bin21_NL_up_MEL_down_CL	bin21_NL_up_MEL_down_CR	bin21_NL_up_MEL_down_PL	bin21_NL_up_MEL_down_PR	bin21_NL_up_MEL_down_AM	bin21_NL_up_MEL_down_MM	bin21_NL_up_MEL_down_PM	bin24_NL_down_MEL_up_AL	bin24_NL_down_MEL_up_AR	bin24_NL_down_MEL_up_CL	bin24_NL_down_MEL_up_CR	bin24_NL_down_MEL_up_PL	bin24_NL_down_MEL_up_PR	bin24_NL_down_MEL_up_AM	bin24_NL_down_MEL_up_MM	bin24_NL_down_MEL_up_PM		ERPset
-0.290	-0.512	0.098	0.453	-1.191	-0.751	0.387	0.806	-1.069	0.269	-0.197	1.049	1.140	0.727	0.512	0.790	1.727	0.816	-3.210	-4.404	-2.542	-4.051	-2.228	-2.852	-4.013	-4.151	-3.186	-0.261	-1.431	0.679	0.169	1.048	-0.238	-0.169	1.228	0.506	5-Deci_ERPs_50ms_shift
-1.738	-2.853	-0.608	-0.594	0.934	0.664	-2.415	-0.991	0.439	-0.644	-2.040	-0.463	-1.766	-0.309	-1.432	-1.690	-0.983	-1.273	-0.682	-3.644	-0.526	-2.292	-0.169	-0.224	-2.209	-1.348	-0.530	0.641	0.906	1.189	0.984	0.757	-0.626	0.560	0.814	0.401	7-Deci_ERPs_50ms_shift
-4.565	-3.874	-5.913	-4.897	-2.879	-3.326	-4.933	-6.917	-5.336	-1.926	-0.815	-1.535	-0.883	0.241	0.216	-0.805	-1.285	-0.734	-6.288	-4.741	-6.090	-5.091	-2.298	-1.930	-5.904	-7.061	-5.416	-3.081	-2.021	-2.786	-2.506	-2.366	-0.778	-1.246	-1.857	-1.544	8-Deci_ERPs_50ms_shift
-0.620	-1.252	0.953	-1.176	-0.661	-0.543	-0.233	0.427	-0.092	1.453	-0.209	0.776	-1.483	-1.693	-2.228	-0.195	-1.923	-2.814	-3.501	-4.681	-1.896	-4.085	-0.885	-2.016	-4.359	-4.059	-1.296	0.264	-0.592	-0.665	-2.232	-1.386	-1.121	-0.184	-0.631	-1.007	9-Deci_ERPs_50ms_shift
-2.034	-5.373	-2.731	-3.513	-1.255	-2.266	-3.541	-3.113	-1.778	-1.531	-3.893	-0.617	-2.831	1.994	-0.522	-2.938	-1.062	0.276	-3.663	-5.035	-3.251	-4.080	-2.318	-2.195	-4.299	-4.352	-2.542	-0.558	-1.331	1.175	0.437	3.606	2.535	-1.255	0.940	2.092	10-Deci_ERPs_50ms_shift
-3.545	-2.072	-2.253	-1.843	-2.303	-2.098	-3.489	-3.529	-2.314	-3.932	-0.913	2.046	0.394	1.936	-1.471	0.746	0.087	1.118	-3.801	0.220	1.942	1.666	3.370	0.130	1.364	1.447	2.749	-0.842	1.058	1.879	1.952	0.484	-0.977	0.546	0.386	-0.313	11-Deci_ERPs_50ms_shift
1.408	-0.803	0.975	-0.424	-0.390	-0.210	0.578	-0.349	-0.032	0.335	1.409	1.449	2.064	1.445	1.797	1.511	2.013	2.283	-1.431	-1.328	-1.548	-1.396	-2.263	-2.264	-1.254	-2.427	-2.489	2.867	1.254	2.530	0.632	1.387	0.158	1.976	1.061	0.748	12-Deci_ERPs_50ms_shift
5.857	2.276	6.359	3.668	6.556	3.737	3.319	1.806	3.350	3.272	7.020	5.437	6.490	7.310	4.680	4.454	5.355	5.125	3.602	-0.634	4.594	1.086	4.566	1.901	-0.563	-0.258	1.874	5.558	4.434	6.491	5.014	7.510	3.975	3.787	2.952	3.932	13-Deci_ERPs_50ms_shift
2.921	0.987	2.942	2.085	4.156	3.913	1.641	0.526	3.453	6.753	5.939	7.845	8.456	5.447	4.953	6.623	5.167	6.595	-1.105	-2.049	-1.134	-0.467	-1.289	-0.963	-2.586	-3.561	-0.953	3.839	3.407	4.519	4.279	3.433	1.733	5.031	3.803	2.247	14-Deci_ERPs_50ms_shift
-1.787	-2.307	-1.513	-2.126	0.032	-0.522	-2.023	-1.460	-0.689	-1.020	-1.428	-0.608	-1.333	-0.318	-0.915	-1.502	-1.366	-1.261	-3.986	-3.372	-3.753	-2.723	-2.496	-1.877	-4.699	-4.876	-2.777	0.624	0.932	0.562	0.991	0.412	0.863	0.442	1.418	0.499	15-Deci_ERPs_50ms_shift
1.369	-0.443	-0.970	-1.161	-2.477	-0.440	1.106	-1.036	-0.858	-3.358	-3.536	-2.023	-1.676	-2.585	-0.781	-2.928	-2.746	-1.123	0.281	-3.774	-0.569	-2.409	-1.785	-1.300	-1.197	-1.956	-1.759	2.189	-1.007	0.936	-0.515	-1.360	-0.498	1.356	0.826	-1.376	16-Deci_ERPs_50ms_shift
2.084	1.844	1.768	1.317	3.047	1.920	3.806	3.759	2.669	0.630	1.568	1.472	1.628	2.574	4.316	3.225	3.622	4.843	-1.532	-1.119	-1.280	-1.188	0.704	1.754	1.034	-0.471	1.305	2.047	2.220	2.676	2.832	4.555	5.386	3.912	4.164	5.087	17-Deci_ERPs_50ms_shift
-2.531	-3.048	-3.317	-2.937	-4.173	-3.599	-2.774	-2.955	-4.060	1.585	1.039	1.488	1.105	1.007	2.529	3.139	3.208	2.424	-3.725	-4.319	-3.932	-4.319	-3.819	-3.202	-4.465	-4.660	-3.891	0.945	1.000	0.797	0.418	0.382	-0.694	1.777	2.048	0.556	18-Deci_ERPs_50ms_shift
-1.445	-1.676	-2.172	-2.459	-2.200	-1.601	-2.025	-1.812	-1.843	-1.038	-1.525	-1.326	-0.895	0.024	-0.499	-2.100	-1.436	0.073	-2.825	-1.999	-2.490	-2.288	-1.639	-1.465	-2.099	-3.015	-1.588	-2.362	-1.162	-1.874	-1.362	-1.240	-1.091	-1.347	-1.581	-0.754	19-Deci_ERPs_50ms_shift
-2.613	-3.419	-4.996	-2.485	-1.476	-3.728	-3.747	-4.751	-3.743	-0.780	-0.806	-1.424	-0.571	0.203	-0.706	-0.247	-2.344	-0.685	-1.362	-2.470	-1.779	-1.924	-4.024	-3.005	-1.742	-2.013	-3.094	1.456	1.745	-1.309	-0.583	-2.233	-4.690	1.231	0.040	-3.162	20-Deci_ERPs_50ms_shift
-1.413	-0.943	-0.759	-1.158	-0.073	-0.158	-1.344	-1.027	-0.770	1.282	1.679	0.789	1.144	-0.732	-0.369	1.075	1.640	0.139	-0.834	-0.431	-1.823	-0.850	-1.495	-0.779	-0.750	-1.128	-1.855	-0.438	-0.815	-0.877	-1.270	-1.058	-1.092	-0.505	-1.186	-1.111	21-Deci_ERPs_50ms_shift
