# Supplementary material for: Parallel pitch processing in speech and melody: A study of the interference of musical melody on lexical pitch perception in speakers of Mandarin
Source: PLoS One. 2020 Mar 4;15(3):e0229109. doi: 10.1371/journal.pone.0229109 (PMC7055904; doi:10.1371/journal.pone.0229109)
Supplement: S1 Data — (ZIP) [file pone.0229109.s002.zip › Readme.txt]

Experiment data
GLM_150 225.txt	aggregated ERP amplitudes in the time window of 150-225 ms
GLM_250 360.txt aggregated ERP amplitudes in the time window of 250-360 ms
GLM_400 500.txt aggregated ERP amplitudes in the time window of 400-500 ms


First row of the columns 1-16 contains the information of conditions and sites. Each row represents a participant.

Example:
bin15_NL_up_MEL_up_AL
Characters at position 10&11 (up) indicate that the speech contour was up
Characters at position 17&18 (up) indicate that the melodic contour was up
The last two characters (AL) indicate the site that were measured

bin18_NL_down_MEL_down_PM
Characters at position 10-13 (down) indicate that the speech contour was down
Characters at position 19-22 (down) indicate that the melodic contour was up
The last two characters (PM) indicate the site that were measured

2020 January
Makiko Sadakata, Joey Wiedema and Henkjan Honing
