# Supplementary material for: Parallel pitch processing in speech and melody: A study of the interference of musical melody on lexical pitch perception in speakers of Mandarin
Source: PLoS One. 2020 Mar 4;15(3):e0229109. doi: 10.1371/journal.pone.0229109 (PMC7055904; doi:10.1371/journal.pone.0229109)
Supplement: S1 Data — (ZIP) [file pone.0229109.s002.zip › GLM_250 360.txt]

bin15_NL_up_MEL_up_AL	bin15_NL_up_MEL_up_AR	bin15_NL_up_MEL_up_CL	bin15_NL_up_MEL_up_CR	bin15_NL_up_MEL_up_PL	bin15_NL_up_MEL_up_PR	bin15_NL_up_MEL_up_AM	bin15_NL_up_MEL_up_MM	bin15_NL_up_MEL_up_PM	bin18_NL_down_MEL_down_AL	bin18_NL_down_MEL_down_AR	bin18_NL_down_MEL_down_CL	bin18_NL_down_MEL_down_CR	bin18_NL_down_MEL_down_PL	bin18_NL_down_MEL_down_PR	bin18_NL_down_MEL_down_AM	bin18_NL_down_MEL_down_MM	bin18_NL_down_MEL_down_PM	bin21_NL_up_MEL_down_AL	bin21_NL_up_MEL_down_AR	bin21_NL_up_MEL_down_CL	bin21_NL_up_MEL_down_CR	bin21_NL_up_MEL_down_PL	bin21_NL_up_MEL_down_PR	bin21_NL_up_MEL_down_AM	bin21_NL_up_MEL_down_MM	bin21_NL_up_MEL_down_PM	bin24_NL_down_MEL_up_AL	bin24_NL_down_MEL_up_AR	bin24_NL_down_MEL_up_CL	bin24_NL_down_MEL_up_CR	bin24_NL_down_MEL_up_PL	bin24_NL_down_MEL_up_PR	bin24_NL_down_MEL_up_AM	bin24_NL_down_MEL_up_MM	bin24_NL_down_MEL_up_PM		ERPset
0.175	0.343	0.663	1.524	0.870	1.301	1.833	2.899	1.385	2.647	2.799	2.475	3.268	1.462	1.731	3.646	5.080	2.452	0.460	0.146	0.715	0.314	-0.544	-0.370	0.691	1.117	-0.351	-0.279	-1.694	-0.063	-0.744	-0.210	-1.172	-0.183	0.706	-0.261	5-Deci_ERPs_50ms_shift
-2.035	-2.344	-0.943	-1.136	0.557	-0.490	-1.994	-0.957	-0.198	-0.288	-2.438	-0.631	-3.558	-0.655	-2.955	-1.554	-1.279	-1.974	-0.936	-3.228	-1.230	-2.890	-0.686	-0.840	-1.899	-1.181	-1.069	1.410	2.306	1.707	1.392	0.767	-0.948	1.988	1.797	0.364	7-Deci_ERPs_50ms_shift
-2.507	-1.959	-3.490	-2.534	-2.137	-1.591	-2.389	-3.731	-3.244	-0.508	0.173	-1.023	-0.272	-1.328	-1.004	0.560	-0.030	-0.938	-3.671	-2.538	-3.916	-3.118	-2.230	-1.801	-3.745	-4.906	-4.190	-2.086	-1.339	-2.136	-1.441	-1.957	-0.288	-0.636	-0.823	-1.366	8-Deci_ERPs_50ms_shift
-1.725	-2.012	-0.520	-2.466	-1.869	-1.891	-1.627	-1.194	-1.121	4.576	2.410	3.428	1.070	0.361	0.119	3.547	2.716	0.338	-0.179	-1.877	1.182	-1.865	1.066	0.159	-0.565	-0.061	1.102	1.052	0.678	0.484	-0.886	0.562	0.414	1.272	1.274	0.693	9-Deci_ERPs_50ms_shift
-1.140	-5.672	-1.910	-3.401	-0.339	-2.054	-3.390	-2.406	-0.857	-0.977	-2.477	-0.879	-2.048	0.675	-0.617	-1.933	-0.317	0.210	-1.968	-2.851	-2.476	-2.613	-2.189	-1.315	-2.106	-1.735	-0.975	-2.271	-2.240	-0.587	-0.320	2.309	1.540	-2.620	-0.550	0.647	10-Deci_ERPs_50ms_shift
-2.225	-1.538	-1.229	-0.996	-1.596	-2.145	-2.352	-2.215	-1.648	-3.010	-0.727	1.833	0.141	1.306	-0.949	0.489	-0.146	0.337	-3.484	-0.196	1.007	0.755	2.626	0.258	0.056	0.908	2.177	-0.038	1.628	2.395	2.961	1.651	0.249	1.467	1.713	0.903	11-Deci_ERPs_50ms_shift
1.457	-0.910	1.573	-0.366	0.314	-0.030	0.658	0.374	0.694	0.373	0.547	0.828	0.640	0.499	1.060	0.839	1.439	1.585	-0.314	-0.748	0.068	-0.659	-0.526	-1.020	-0.474	-0.811	-0.783	3.414	1.493	2.893	1.104	1.417	0.437	2.549	2.499	1.357	12-Deci_ERPs_50ms_shift
6.401	3.156	6.916	3.614	7.181	4.144	3.994	3.728	4.774	2.744	8.660	4.040	6.760	5.836	4.454	5.374	6.599	5.264	5.055	2.338	5.102	2.671	4.750	2.570	2.427	2.186	2.460	4.121	5.096	4.232	4.082	4.792	2.783	4.040	3.071	2.740	13-Deci_ERPs_50ms_shift
1.758	0.052	1.077	0.310	1.434	1.020	0.504	-0.273	0.818	6.777	6.231	7.272	7.582	4.413	3.584	7.494	5.878	5.487	-1.425	-2.743	-0.775	-0.780	1.263	1.190	-2.681	-2.427	1.224	-0.029	-0.336	2.273	1.124	4.083	1.377	1.016	1.026	1.711	14-Deci_ERPs_50ms_shift
-0.139	0.104	-0.521	-0.149	-0.002	0.332	0.193	0.677	0.358	0.913	0.897	1.050	0.429	0.653	0.159	1.240	1.695	0.813	-1.507	-1.363	-1.776	-1.306	-1.820	-1.367	-2.141	-2.714	-2.233	0.889	0.459	1.198	0.577	1.145	0.261	0.283	1.187	0.739	15-Deci_ERPs_50ms_shift
1.492	0.408	-0.251	-0.053	-1.527	-0.394	1.324	0.314	0.233	-0.791	-3.566	-0.656	-1.751	-2.339	-0.809	-1.370	-1.304	0.173	-1.132	-3.089	-0.906	-2.283	-1.497	-1.490	-1.939	-1.668	-2.006	2.982	1.270	1.568	1.260	-0.087	1.140	2.873	2.972	1.303	16-Deci_ERPs_50ms_shift
1.628	1.429	1.622	0.763	2.259	1.487	3.402	3.509	2.357	0.896	1.458	0.903	1.091	1.544	2.946	3.016	3.457	3.785	-0.486	-0.404	-0.924	-1.127	0.740	0.633	1.200	0.418	0.786	2.886	2.683	2.812	2.535	4.426	3.859	4.637	4.911	4.386	17-Deci_ERPs_50ms_shift
-1.166	-1.150	-1.589	-1.140	-1.350	-1.489	-0.884	-0.218	-1.199	1.630	0.986	0.915	0.301	0.407	1.755	2.573	2.967	1.644	-1.831	-2.228	-2.568	-3.409	-2.758	-2.750	-2.151	-2.405	-2.601	1.512	1.344	1.182	0.595	0.354	-0.023	2.112	2.321	0.742	18-Deci_ERPs_50ms_shift
-1.757	-2.743	-2.331	-3.509	-1.853	-2.326	-3.545	-2.846	-2.212	2.517	1.872	1.072	1.102	0.542	-0.549	2.236	2.364	0.784	0.635	1.040	-0.125	0.017	-0.861	-0.853	1.657	0.626	-0.202	1.121	1.895	0.817	1.022	0.002	-0.264	2.271	2.412	0.891	19-Deci_ERPs_50ms_shift
-1.080	-1.425	-2.276	-0.419	0.671	-1.937	-0.916	-1.627	-1.402	0.233	0.587	-0.824	0.736	0.104	-1.133	1.214	0.323	-0.115	-0.270	-0.285	0.830	0.870	-1.053	-0.005	0.914	1.163	-0.436	1.314	1.575	-0.765	-0.125	-1.398	-3.925	1.455	1.041	-1.996	20-Deci_ERPs_50ms_shift
0.188	0.786	-0.267	0.178	0.264	0.245	0.535	0.922	0.196	2.443	2.966	1.576	2.414	0.484	0.721	2.835	3.276	1.699	0.925	1.727	0.004	0.485	0.170	-0.080	1.728	1.283	0.191	0.289	0.240	0.034	-0.064	0.408	-0.173	0.517	0.472	0.328	21-Deci_ERPs_50ms_shift
