# Supplementary material for: Parallel pitch processing in speech and melody: A study of the interference of musical melody on lexical pitch perception in speakers of Mandarin
Source: PLoS One. 2020 Mar 4;15(3):e0229109. doi: 10.1371/journal.pone.0229109 (PMC7055904; doi:10.1371/journal.pone.0229109)
Supplement: S1 Data — (ZIP) [file pone.0229109.s002.zip › GLM_150 225.txt]

bin15_NL_up_MEL_up_AL	bin15_NL_up_MEL_up_AR	bin15_NL_up_MEL_up_CL	bin15_NL_up_MEL_up_CR	bin15_NL_up_MEL_up_PL	bin15_NL_up_MEL_up_PR	bin15_NL_up_MEL_up_AM	bin15_NL_up_MEL_up_MM	bin15_NL_up_MEL_up_PM	bin18_NL_down_MEL_down_AL	bin18_NL_down_MEL_down_AR	bin18_NL_down_MEL_down_CL	bin18_NL_down_MEL_down_CR	bin18_NL_down_MEL_down_PL	bin18_NL_down_MEL_down_PR	bin18_NL_down_MEL_down_AM	bin18_NL_down_MEL_down_MM	bin18_NL_down_MEL_down_PM	bin21_NL_up_MEL_down_AL	bin21_NL_up_MEL_down_AR	bin21_NL_up_MEL_down_CL	bin21_NL_up_MEL_down_CR	bin21_NL_up_MEL_down_PL	bin21_NL_up_MEL_down_PR	bin21_NL_up_MEL_down_AM	bin21_NL_up_MEL_down_MM	bin21_NL_up_MEL_down_PM	bin24_NL_down_MEL_up_AL	bin24_NL_down_MEL_up_AR	bin24_NL_down_MEL_up_CL	bin24_NL_down_MEL_up_CR	bin24_NL_down_MEL_up_PL	bin24_NL_down_MEL_up_PR	bin24_NL_down_MEL_up_AM	bin24_NL_down_MEL_up_MM	bin24_NL_down_MEL_up_PM		ERPset
-0.134	-0.010	-0.126	0.297	0.187	0.564	1.276	1.911	0.843	-1.206	-1.436	-1.666	-2.133	-1.299	-1.504	-0.527	-0.140	-0.954	-1.827	-2.604	-1.492	-2.681	-0.648	-1.092	-1.835	-1.173	-0.716	-1.285	-1.600	-1.509	-1.822	-0.790	-1.390	-0.460	0.017	-0.606	5-Deci_ERPs_50ms_shift
-1.122	-0.989	-0.645	-0.754	0.636	-0.554	-0.922	-0.620	-0.061	-2.532	-3.511	-2.288	-3.475	-0.699	-2.388	-3.315	-2.810	-1.974	-3.035	-3.961	-2.610	-2.683	-0.342	-0.346	-3.503	-2.486	-0.772	-0.348	-0.103	0.116	0.191	0.584	-1.088	-0.282	-0.151	-0.172	7-Deci_ERPs_50ms_shift
-1.355	-1.027	-2.009	-1.588	-1.162	-1.605	-0.942	-1.899	-2.025	-2.269	-1.663	-2.159	-2.182	-1.767	-2.663	-1.309	-2.028	-2.365	-3.011	-2.117	-3.242	-2.580	-1.625	-1.947	-2.851	-3.746	-3.345	-1.516	-1.503	-2.624	-2.598	-1.983	-1.142	-0.908	-1.544	-2.237	8-Deci_ERPs_50ms_shift
-0.548	-1.431	-0.120	-1.495	-0.690	-0.842	-0.427	0.332	-0.164	-0.406	-1.860	1.003	-1.736	0.896	-0.564	-1.148	-0.503	-0.744	-2.724	-3.352	-0.491	-2.515	1.887	0.380	-2.549	-0.739	1.180	0.040	-0.494	0.151	-1.317	0.609	0.560	0.528	0.598	0.469	9-Deci_ERPs_50ms_shift
-1.279	-4.224	-2.201	-2.681	-1.007	-1.884	-2.587	-2.002	-1.718	-3.421	-5.149	-2.575	-3.859	0.592	-0.331	-4.980	-2.379	0.370	-3.952	-7.500	-3.929	-5.420	-1.480	-1.547	-5.838	-4.365	-1.792	-2.765	-3.213	-1.908	-1.053	1.770	0.959	-3.188	-1.703	-0.134	10-Deci_ERPs_50ms_shift
-1.823	-0.339	-0.508	0.368	-0.726	-0.824	-1.449	-1.337	-0.831	-2.825	-0.600	0.809	-0.268	-0.093	-1.250	-0.154	-0.578	-0.716	-3.080	-0.270	1.473	0.895	2.925	1.047	0.511	1.341	2.387	-0.988	0.402	1.758	1.713	1.953	0.565	0.614	1.136	1.100	11-Deci_ERPs_50ms_shift
1.809	0.027	1.947	0.222	1.082	0.346	1.551	1.664	1.241	0.385	0.327	0.078	-0.015	-0.721	0.307	0.640	0.231	0.535	-0.606	-0.377	-0.258	-1.325	-1.286	-1.855	-0.774	-1.674	-1.967	1.396	-0.087	0.920	-0.006	0.991	0.466	0.525	0.369	0.774	12-Deci_ERPs_50ms_shift
2.817	1.694	3.041	1.823	3.627	2.655	2.060	2.224	3.062	0.401	6.023	1.490	4.124	4.289	3.142	2.845	3.640	3.580	1.972	-0.301	1.883	-0.473	2.267	0.276	-0.076	-0.187	0.331	2.052	2.615	2.071	2.336	3.422	2.473	1.925	2.151	2.468	13-Deci_ERPs_50ms_shift
2.656	1.225	2.384	1.390	3.139	1.499	1.522	1.765	2.518	3.744	3.463	4.757	4.060	2.621	1.674	4.165	3.107	3.017	-1.596	-2.841	-0.545	-0.667	0.722	0.852	-3.054	-2.956	0.680	0.298	0.047	3.196	1.965	6.333	3.905	1.503	2.444	4.538	14-Deci_ERPs_50ms_shift
-1.388	-0.847	-0.915	0.041	1.375	1.169	-0.641	0.487	1.325	-1.641	-2.076	-1.287	-1.680	0.316	-0.574	-1.645	-1.071	-0.426	-2.604	-2.811	-2.133	-1.739	-1.504	-1.759	-3.380	-3.090	-2.618	-1.169	-1.580	-0.492	-0.484	0.970	0.521	-1.868	-0.321	0.481	15-Deci_ERPs_50ms_shift
1.556	0.409	0.362	0.136	-1.252	-0.435	1.375	0.910	-0.263	0.678	-1.729	0.944	-0.339	-0.507	0.586	0.367	0.510	0.287	-1.668	-2.813	-0.837	-1.444	-1.616	-0.951	-2.068	-1.229	-2.348	2.303	0.397	1.617	0.664	0.120	1.117	2.298	2.550	1.414	16-Deci_ERPs_50ms_shift
1.547	1.340	1.150	0.679	1.768	1.024	2.770	2.692	1.005	-0.457	0.265	-0.465	0.391	0.360	1.700	1.461	2.042	2.749	-0.735	-0.492	-1.128	-1.603	-0.130	-0.068	0.715	0.169	0.427	-0.048	-0.150	0.201	-0.282	1.076	0.890	1.163	0.859	1.323	17-Deci_ERPs_50ms_shift
-1.844	-1.117	-2.148	-1.218	-1.775	-0.899	-0.593	-0.143	-1.018	-1.900	-2.366	-2.158	-0.704	-0.663	2.585	-1.066	-0.186	0.513	-3.179	-3.175	-2.856	-2.418	-1.010	-0.392	-2.547	-2.072	-1.125	-0.056	-0.212	-0.375	-0.937	-0.758	-1.899	0.536	0.667	-0.899	18-Deci_ERPs_50ms_shift
-0.140	-0.494	-0.408	-1.521	-0.835	-1.271	-0.821	-0.224	-0.634	-0.958	-1.521	-1.034	-2.509	-0.424	-1.835	-1.825	-1.614	-0.908	-1.843	-1.654	-1.433	-3.511	-1.995	-2.784	-1.578	-2.616	-2.354	0.270	0.305	0.417	-0.188	-0.014	-0.290	0.581	0.934	0.304	19-Deci_ERPs_50ms_shift
-0.904	-0.613	-1.851	-0.208	0.833	-1.778	0.094	-0.181	-1.166	-0.918	-0.690	-1.891	-0.198	-0.545	-0.249	0.302	0.422	0.916	-1.161	-1.304	-0.641	0.110	-1.969	0.525	-0.060	0.566	-0.610	0.334	0.731	-0.989	-0.661	-1.185	-2.604	1.173	1.679	-0.117	20-Deci_ERPs_50ms_shift
0.460	1.121	0.080	0.897	0.678	0.860	1.170	1.800	0.899	0.383	0.405	0.135	0.656	0.486	0.847	0.629	1.185	1.018	0.512	1.322	-0.300	0.650	0.480	1.028	1.077	1.202	0.749	-0.863	-1.082	-0.908	-0.957	-0.319	-0.024	-0.581	-0.616	-0.198	21-Deci_ERPs_50ms_shift
